# Supplementary material for: Role of Tomato Lipoxygenase D in Wound-Induced Jasmonate Biosynthesis and Plant Immunity to Insect Herbivores
Source: PLoS Genet. 2013 Dec 12;9(12):e1003964. doi: 10.1371/journal.pgen.1003964 (PMC3861047; doi:10.1371/journal.pgen.1003964)
Supplement: Table S1 — DNA primer pairs used for map-based cloning and diagnostic PCR. (XLSX) [file pgen.1003964.s008.xlsx]

## Sheet: Sheet1
Table S1 DNA Primer Pairs Used for Map-based Cloning and Diagnostic PCR
TES0023 F	GATGAGGCAATCTTCACCTGG
TES0023 R	TCCGCCCATATGCATAAAAT
TES835 F	GTTATCGGTTGAACGAGGGA
TES835 R	TAGCGGAGAGGACAGTGGTT
SSR601 F	TCTGCATCTGGTGAAGCAAG
SSR601 R	CTGGATTGCCTGGTTGATTT
M140 EcoRI CAPS F	CAAGGTTTGTTCAGGTATGAGGT
M140 EcoRI CAPS R	GCCACTCAAAGCTTCTCAATC
TES1203 F	GAAGACTGCAGGCGATCCTTA
TES1203 R	CCTCACAAACAGGTTTCGGT
TomLoxD CDS F	ATGGCACTTGCTAAAGAAATTATG
TomLoxD CDS R	TATCGATACACTATTTGGAACACC
TomLoxD genome seq F	GAGGATGGATAGTAGTGATCTAC
TomLoxD genome seq R	CCATTGCCTAAGGTTGTTAGC
BamHI CAPS F	TTTCCAATGTCAGTATATAACTC
BamHI CAPS R	CCATTTCTCGATCGGATCAATG
