# Supplementary material for: Role of Tomato Lipoxygenase D in Wound-Induced Jasmonate Biosynthesis and Plant Immunity to Insect Herbivores
Source: PLoS Genet. 2013 Dec 12;9(12):e1003964. doi: 10.1371/journal.pgen.1003964 (PMC3861047; doi:10.1371/journal.pgen.1003964)
Supplement: Table S2 — DNA primer pairs used for qRT-PCR. (XLSX) [file pgen.1003964.s009.xlsx]

## Sheet: Sheet1
Table S2 DNA Primer Pairs Used for qRT-PCR
PI-II qRT F	CTTCTTCCAACTTCCTTTG
PI-II qRT R	TGTTTTCCTTCGCACATC
TD qRT F	AGCTCAAACACACGCGCTGGA
TD qRT R	AACCCCCACCACCAACAGGT
LapA qRT F	ATCTCAGGTTTCCTGGTGGAAGGA
LapA qRT R	AGTTGCTATGGCAGAGGCAGAG
PR1b1 qRT F	TGGTATTAGCCATATTTCACTC
PR1b1 qRT R	CACATTGGTTGGTAGCGTAG
TomLoxD qRT F	ACTCATCAGCACCGACATCG
TomLoxD qRT R	ACTCTCCAGAAAGAACTCCTGC
SlMYC2 qRT F	AGCAGGAGCATCGGAAGAA
SlMYC2 qRT R	CCAAATCGGGCTGGAACTA
Actin2 qRT F	TTGCTGACCGTATGAGCAAG
Actin2 qRT F	GGACAATGGATGGACCAGAC
