# Supplementary material for: Role of Tomato Lipoxygenase D in Wound-Induced Jasmonate Biosynthesis and Plant Immunity to Insect Herbivores
Source: PLoS Genet. 2013 Dec 12;9(12):e1003964. doi: 10.1371/journal.pgen.1003964 (PMC3861047; doi:10.1371/journal.pgen.1003964)
Supplement: Table S3 — DNA primer pairs used for constructs generation. (XLSX) [file pgen.1003964.s010.xlsx]

## Sheet: Sheet1
Table S3 DNA Primer Pairs Used for Constructs Generation
TomLoxD TOPO F	CACCATGGCACTTGCTAAAGAAATTATG
TomLoxD TOPO R	TATCGATACACTATTTGGAACACC
TomLoxD-RNAi XhoI F	GCGCTCGAGAACCAGCAGTTTCAAGGAAGGAGG
TomLoxD-RNAi SpeI R	GCGACTAGTAACCGGACCACATGCAAACCCCT
SlMYC2-RNAi XhoI F	GCGCTCGAGATGACTGAATACAGCTTGCCCA
SlMYC2-RNAi BglII R	GCGAGATCTGCTCCTGCTCAGCAATATAAGC
SlMYC2 TOPO F	CACCATGACTGAATACAGCTTGCCCAC
SlMYC2 TOPO R	GTGTGTTTCAGCAATTTTCGATGTC
MBP-SlMYC2 BamHI F	GCGGGATCCATGACTGAATACAGCTTGCCCA
MBP-SlMYC2 PstI R	GCGCTGCAGTTAGTGTGTTTCAGCAATTT
TomLoxDPro:LUC EcoRI F	GCGGAATTCTTTTCAGCTCTCTCCCATTCTC
TomLoxDPro:LUC PstI R	GCGCTGCAGAATAATGTTCTCTCTTTAATTTACG
35Spro:TomLoxD-GFP XhoI F	GCGCTCGAGATGGCACTTGCTAAAGAAATTATG
35Spro:TomLoxD-GFP KpnIR	GCGGGTACCTCATATCGATACACTATTTGGAAC
