# Supplementary material for: Role of Tomato Lipoxygenase D in Wound-Induced Jasmonate Biosynthesis and Plant Immunity to Insect Herbivores
Source: PLoS Genet. 2013 Dec 12;9(12):e1003964. doi: 10.1371/journal.pgen.1003964 (PMC3861047; doi:10.1371/journal.pgen.1003964)
Supplement: Table S4 — DNA primer pairs used for EMSA and ChIP-PCR assays. (XLSX) [file pgen.1003964.s011.xlsx]

## Sheet: Sheet1
Table S4 DNA Primer Paris Used for EMSA and ChIP-PCR Assays
Primer pairs for EMSA
TomLoxDpro probe-369 biotin F	biotin-TCGGTTTGACTAAATTCCACCATGTGTAAAGCTTGCACTAAAATGAAACC
TomLoxDpro probe-369 biotin R	biotin-GGTTTCATTTTAGTGCAAGCTTTACACATGGTGGAATTTAGTCAAACCGA
TomLoxDpro probe-369 F	TCGGTTTGACTAAATTCCACCATGTGTAAAGCTTGCACTAAAATGAAACC
TomLoxDpro probe-369 R	GGTTTCATTTTAGTGCAAGCTTTACACATGGTGGAATTTAGTCAAACCGA
TomLoxDpro probe-369 Mut F	biotin-TCGGTTTGACTAAATTCCTAAAGCTTGCACTAAAATGAAACC
TomLoxDpro probe-369 Mut R	biotin-GGTTTCATTTTAGTGCAAGCTTTATGGAATTTAGTCAAACCGA
Primer pairs for ChIP-PCR
TomLoxDpro -184 ChIP F	AAGCTTGCACTAAAATGAAACCCAC
TomLoxDpro -184 ChIP R	CCCATAATTTCTTTAGCAAGTGCCAT
TomLoxDpro -369 ChIP F	CTTGTGAAACTCACAACTCGGTTTGAC
TomLoxDpro -369 ChIP R	CACATGAATAGTAAGCGGTTGACTG
TomLoxDpro -1638 ChIP F	CCACTCTCTGCGCTTGCTCGCATATG
TomLoxDpro -1638 ChIP R	CTTAATAGATCTGCTATCTTGTTGAG
Actin2 ChIP F	CCAGTCCAGATACCTAGTCAGC
Actin2 ChIP R	CGAGAAGTACGTGATGCAGTGT
